# Supplementary material for: The Relationship between Exercise and Salivary Oxidative Stress: A Systematic Review
Source: Antioxidants (Basel). 2022 Jul 29;11(8):1489. doi: 10.3390/antiox11081489 (PMC9405445; doi:10.3390/antiox11081489)
Supplement: Supplementary file 1 [file antioxidants-11-01489-s001.zip]

Archive with 1 entries (1 files):
- antioxidants-1801661-supplementary.pdf
